# Supplementary material for: Cervids as a Promising Pillar of an Integrated Surveillance System for Emerging Infectious Diseases in Hungary: A Pilot Study
Source: Animals (Basel). 2025 Jul 2;15(13):1948. doi: 10.3390/ani15131948 (PMC12248854; doi:10.3390/ani15131948)
Supplement: Supplementary file 1 [file animals-15-01948-s001.zip]

Archive with 1 entries (1 files):
- animals-3557237-supplementary.pdf
